# Supplementary material for: Enzymatic Degradation Behavior and Molecular Weight Regulation of Dextran: Empirical Modeling and Multi-Scale Structural Characterization
Source: Curr Issues Mol Biol. 2026 Jul 22;48(7):749. doi: 10.3390/cimb48070749 (PMC13409543; doi:10.3390/cimb48070749)
Supplement: Supplementary file 1 [file cimb-48-00749-s001.zip]

Archive with 1 entries (1 files):
- cimb-4403893-supplementary.pdf
